# Supplementary material for: Persistently High Procalcitonin and C-Reactive Protein Are Good Predictors of Infection in Acute Necrotizing Pancreatitis: A Systematic Review and Meta-Analysis
Source: Int J Mol Sci. 2024 Jan 20;25(2):1273. doi: 10.3390/ijms25021273 (PMC10816999; doi:10.3390/ijms25021273)
Supplement: Supplementary file 1 [file ijms-25-01273-s001.zip]

Archive with 1 entries (1 files):
- ijms-2742568-supplementary.pdf
